# Supplementary material for: Mixed Solvents in Multilayer Ceramic Capacitors (MLCC) Electronic Paste and Their Effects on the Properties of Organic Vehicle
Source: Polymers (Basel). 2022 Feb 11;14(4):685. doi: 10.3390/polym14040685 (PMC8879018; doi:10.3390/polym14040685)
Supplement: Supplementary file 1 [file polymers-14-00685-s001.zip]

Archive with 6 entries (5 files):
- supplementary/
- supplementary/supporting.pdf
- supplementary/Video S1-T-DMF.mp4
- supplementary/Video S2-T-DBAC.mp4
- supplementary/Video S4-T-DGBE.mp4
- supplementary/Vidio S3-T-CAC.mp4
